# Supplementary material for: Enantioselective Synthesis and Pharmacological Evaluation of Aza-CGP37157–Lipoic Acid Hybrids for the Treatment of Alzheimer’s Disease
Source: Antioxidants (Basel). 2022 Jan 4;11(1):112. doi: 10.3390/antiox11010112 (PMC8772772; doi:10.3390/antiox11010112)
Supplement: Supplementary file 1 [file antioxidants-11-00112-s001.zip]

Archive with 1 entries (1 files):
- antioxidants-1505194-supplementary.pdf
